# Supplementary material for: Integrated child nutrition, parenting, and health intervention in rural Liberia: A mixed-methods feasibility study
Source: PLoS One. 2024 Dec 13;19(12):e0311486. doi: 10.1371/journal.pone.0311486 (PMC11642910; doi:10.1371/journal.pone.0311486)
Supplement: S1 File — (XLSX) [file pone.0311486.s009.xlsx]

## Sheet: Dataset
today	deviceid	written_consent	BL_interviewdate	BL_caregiver_age	BL_child_age	BL_child_gender	BL_town	BL_UID	SD_members_household	SD_children_household	SD_totalchildren	SD_totalchildren_underfive	SD_birthorder	SD_religion	SD_religion_specify	SD_gradecomplete_mother	SD_gradecomplete_father	SD_occupation_mother	SD_occupation_mother_specify	SD_occupation_father	SD_occupation_father_specify	SD_familyincome	SD_sufficientmoney	SD_housing	SD_housing_specify	SD_electricity	SD_roomsinhouse	SD_possessland	SD_roof	SD_roof_specify	SD_floor	SD_floor_specify	SD_wall	SD_wall_specify	SD_fuelcooking	SD_fuelcooking_specify	household_items	household_almirah	household_dressingtable	household_table	household_chair	household_bed	household_radio	household_tv	household_refrigerator	household_wheelbarrow	household_motorcycle	household_mobile	household_bicycle
2022-02-01	355755088136395	Yes	2022-02-01	31	17	Male	1	HH001	5	1	3	1	3	Christian		0	7	Regular job (farmer who cultivate own land, private business, shopkeeper, private job, skilled worker, skilled garment worker, office staff, salesman, government official)		Regular job (farmer who cultivate own land, private business, shopkeeper, private job, skilled worker, skilled garment worker, office staff, salesman, government official)		<10,000	Occasionally	Own a house		No	2	No	Finished roof (metal, wood, cement, etc.)		Natural floor (mud, bamboo)		Natural wall (mud, thatch/palm leaf/sod)		Wood			0	0	1	4	1	1	0	0	0	0	1	0
2022-02-01	355755088070503	Yes	2022-02-01	23	10	Female	1	HH002	9	2	2	2	2	Islam		7th grade	11th grade	Regular job (farmer who cultivate own land, private business, shopkeeper, private job, skilled worker, skilled garment worker, office staff, salesman, government official)		Irregular job (Day labor, unskilled worker, labor who manage household affairs, rickshaw puller/ van puller, fisherman, farmer who cultivate other’s land, hawker, etc.)		<10,000	Occasionally	Own a house		No	3	No	Finished roof (metal, wood, cement, etc.)		Finished floor (metal, wood, cement, etc.)		Natural wall (mud, thatch/palm leaf/sod)		Wood					3	4	1						2
2022-02-01	355755088136395	Yes	2022-02-01	18	8	Female	1	HH003	7	1	1	1	1	Islam		7	12	Unemployed		Irregular job (Day labor, unskilled worker, labor who manage household affairs, rickshaw puller/ van puller, fisherman, farmer who cultivate other’s land, hawker, etc.)		<10,000	Occasionally	Own a house		No	3	No	Finished roof (metal, wood, cement, etc.)		Finished floor (metal, wood, cement, etc.)		Natural wall (mud, thatch/palm leaf/sod)		Charcoal/Coal-like matter/wooden coal			0	0	3	6	3	1	0	0	1	0	2	0
2022-02-01	355755088136395	Yes	2022-02-01	27	22	Male	1	HH004	4	2	3	1	3	Christian		0	12	Regular job (farmer who cultivate own land, private business, shopkeeper, private job, skilled worker, skilled garment worker, office staff, salesman, government official)		Irregular job (Day labor, unskilled worker, labor who manage household affairs, rickshaw puller/ van puller, fisherman, farmer who cultivate other’s land, hawker, etc.)		<10,000	Never	Rent a house		No	5	Yes	Finished roof (metal, wood, cement, etc.)		Natural floor (mud, bamboo)		Natural wall (mud, thatch/palm leaf/sod)		Wood			0	0	1	2	0	0	0	0	0	0	1	0
2022-02-01	355755088136395	Yes	2022-02-01	24	7	Female	1	HH005	10	1	6	1	4	Christian		0	0	Regular job (farmer who cultivate own land, private business, shopkeeper, private job, skilled worker, skilled garment worker, office staff, salesman, government official)		Regular job (farmer who cultivate own land, private business, shopkeeper, private job, skilled worker, skilled garment worker, office staff, salesman, government official)		<10,000	Occasionally	Rent a house		No	3	No	Finished roof (metal, wood, cement, etc.)		Finished floor (metal, wood, cement, etc.)		Natural wall (mud, thatch/palm leaf/sod)		Wood			0	0	0	3	0	0	0	0	0	0	1	0
2022-02-01	352948094942301	Yes	2022-02-01	50	15	Male	1	HH006	9	1	7	1	1	Christian		7	Not going to school	Regular job (farmer who cultivate own land, private business, shopkeeper, private job, skilled worker, skilled garment worker, office staff, salesman, government official)		Regular job (farmer who cultivate own land, private business, shopkeeper, private job, skilled worker, skilled garment worker, office staff, salesman, government official)		10,000-<50,000	Occasionally	Other (Specify...)	Pastor house	No	7	No	Finished roof (metal, wood, cement, etc.)		Finished floor (metal, wood, cement, etc.)		Finished (metal, wood, cement, etc.)		Wood					1	2
2022-02-01	355755088136395	Yes	2022-02-01	18	11	Female	1	HH008	6	4	2	2	2	Christian		0	12	Regular job (farmer who cultivate own land, private business, shopkeeper, private job, skilled worker, skilled garment worker, office staff, salesman, government official)		Irregular job (Day labor, unskilled worker, labor who manage household affairs, rickshaw puller/ van puller, fisherman, farmer who cultivate other’s land, hawker, etc.)		10,000-<50,000	Occasionally	Own a house		No	3	No	Finished roof (metal, wood, cement, etc.)		Finished floor (metal, wood, cement, etc.)		Natural wall (mud, thatch/palm leaf/sod)		Charcoal/Coal-like matter/wooden coal			0	0	2	2	1	0	0	0	0	1	1	0
2022-02-01	355755088070503	Yes	2022-02-01	25	8	Female	1	HH010	5	2	4	2	4	Islam		Have not enter school	Have not enter school	Regular job (farmer who cultivate own land, private business, shopkeeper, private job, skilled worker, skilled garment worker, office staff, salesman, government official)		Regular job (farmer who cultivate own land, private business, shopkeeper, private job, skilled worker, skilled garment worker, office staff, salesman, government official)		<10,000	Occasionally	Own a house		No	3	No	Finished roof (metal, wood, cement, etc.)		Finished floor (metal, wood, cement, etc.)		Natural wall (mud, thatch/palm leaf/sod)		Wood					1		1
2022-02-01	355755088136395	Yes	2022-02-01	18	7	Female	1	HH014	6	1	2	1	1	Christian		7	10	Unemployed		Irregular job (Day labor, unskilled worker, labor who manage household affairs, rickshaw puller/ van puller, fisherman, farmer who cultivate other’s land, hawker, etc.)		<10,000	Never	Own a house		No	4	No	Finished roof (metal, wood, cement, etc.)		Natural floor (mud, bamboo)		Natural wall (mud, thatch/palm leaf/sod)		Wood			0	0	1	0	0	0	0	0	0	0	1	0
2022-02-01	355755088136395	Yes	2022-02-01	42	24	Male	1	HH015	7	2	7	2	5	Islam		0	0	Regular job (farmer who cultivate own land, private business, shopkeeper, private job, skilled worker, skilled garment worker, office staff, salesman, government official)		Regular job (farmer who cultivate own land, private business, shopkeeper, private job, skilled worker, skilled garment worker, office staff, salesman, government official)		<10,000	Occasionally	Rent a house		No	6	No	Finished roof (metal, wood, cement, etc.)		Natural floor (mud, bamboo)		Natural wall (mud, thatch/palm leaf/sod)		Wood			0	0	0	4	0	0	0	0	0	0	0	0
2022-02-03	355755086086535	Yes	2022-02-03	23	26	Female	2	HH016	10	3	1	3	1	Christian		8	12	Regular job (farmer who cultivate own land, private business, shopkeeper, private job, skilled worker, skilled garment worker, office staff, salesman, government official)		Irregular job (Day labor, unskilled worker, labor who manage household affairs, rickshaw puller/ van puller, fisherman, farmer who cultivate other’s land, hawker, etc.)		10,000-<50,000	Occasionally	Own a house		No	5	Yes	Finished roof (metal, wood, cement, etc.)		Natural floor (mud, bamboo)		Natural wall (mud, thatch/palm leaf/sod)		Wood			0	0	1	2	0	1	0	0	0	0	1	0
2022-02-02	355755086086535	Yes	2022-02-02	23	22	Male	2	HH017	7	3	2	2	2	Christian		6	9	Regular job (farmer who cultivate own land, private business, shopkeeper, private job, skilled worker, skilled garment worker, office staff, salesman, government official)		Regular job (farmer who cultivate own land, private business, shopkeeper, private job, skilled worker, skilled garment worker, office staff, salesman, government official)		10,000-<50,000	Occasionally	Other (Specify...)	Family house	No	3	No	Finished roof (metal, wood, cement, etc.)		Natural floor (mud, bamboo)		Natural wall (mud, thatch/palm leaf/sod)		Wood			0	0	1	0	0	0	0		0	0	1	0
2022-02-03	355755088136395	Yes	2022-02-03	34	8	Female	2	HH018	10	4	6	2	6	Christian		Have not enter school	Have not enter school	Regular job (farmer who cultivate own land, private business, shopkeeper, private job, skilled worker, skilled garment worker, office staff, salesman, government official)		Regular job (farmer who cultivate own land, private business, shopkeeper, private job, skilled worker, skilled garment worker, office staff, salesman, government official)		<10,000	Occasionally	Own a house		No	3	No	Finished roof (metal, wood, cement, etc.)		Natural floor (mud, bamboo)		Natural wall (mud, thatch/palm leaf/sod)		Wood			0	0	2	2	1	0	0	0	0	0	0	0
2022-02-03	355755086086535	Yes	2022-02-03	25	19	Female	2	HH019	6	2	4	2	4	Christian		5	7	Regular job (farmer who cultivate own land, private business, shopkeeper, private job, skilled worker, skilled garment worker, office staff, salesman, government official)		Regular job (farmer who cultivate own land, private business, shopkeeper, private job, skilled worker, skilled garment worker, office staff, salesman, government official)		10,000-<50,000	Occasionally	Own a house		No	4	No	Finished roof (metal, wood, cement, etc.)		Natural floor (mud, bamboo)		Natural wall (mud, thatch/palm leaf/sod)		Wood			0	0	0	0	1	0	0	0	0	1	3	0
2022-02-02	352948094942301	Yes	2022-02-02	31	34	Male	2	HH020	4	1	3	1	3	Christian		6	7	Regular job (farmer who cultivate own land, private business, shopkeeper, private job, skilled worker, skilled garment worker, office staff, salesman, government official)		Regular job (farmer who cultivate own land, private business, shopkeeper, private job, skilled worker, skilled garment worker, office staff, salesman, government official)		10,000-<50,000	Occasionally	Rent a house		No	3	No	Finished roof (metal, wood, cement, etc.)		Natural floor (mud, bamboo)		Natural wall (mud, thatch/palm leaf/sod)		Wood			0	0	1	0	0	0	0	0	0	0	1	0
2022-02-03	355755088136395	Yes	2022-02-03	18	14	Male	2	HH021	8	1	1	1	1	Christian		3	9	Regular job (farmer who cultivate own land, private business, shopkeeper, private job, skilled worker, skilled garment worker, office staff, salesman, government official)		Regular job (farmer who cultivate own land, private business, shopkeeper, private job, skilled worker, skilled garment worker, office staff, salesman, government official)		<10,000	Occasionally	Own a house		No	6	No	Finished roof (metal, wood, cement, etc.)		Finished floor (metal, wood, cement, etc.)		Finished (metal, wood, cement, etc.)		Wood			0	0	1	2	1	0	0	0	0	0	1	0
2022-02-03	355755088136395	Yes	2022-02-03	43	21	Female	2	HH022	16	4	7	2	7	Christian		Have not enter school	7	Regular job (farmer who cultivate own land, private business, shopkeeper, private job, skilled worker, skilled garment worker, office staff, salesman, government official)		Regular job (farmer who cultivate own land, private business, shopkeeper, private job, skilled worker, skilled garment worker, office staff, salesman, government official)		<10,000	Occasionally	Own a house		No	5	No	Finished roof (metal, wood, cement, etc.)		Finished floor (metal, wood, cement, etc.)		Natural wall (mud, thatch/palm leaf/sod)		Wood			0	0	1	2	0	0	0	0	0	1	1	0
2022-02-03	355755086086535	Yes	2022-02-03	19	24	Female	2	HH023	3	1	1	1	1	Christian		0	0	Regular job (farmer who cultivate own land, private business, shopkeeper, private job, skilled worker, skilled garment worker, office staff, salesman, government official)		Regular job (farmer who cultivate own land, private business, shopkeeper, private job, skilled worker, skilled garment worker, office staff, salesman, government official)		<10,000	Occasionally	Own a house		No	4	No	Finished roof (metal, wood, cement, etc.)		Natural floor (mud, bamboo)		Natural wall (mud, thatch/palm leaf/sod)		Wood			0	0	2	1	0	0	0	0	0	0	1	0
2022-02-03	355755088136395	Yes	2022-02-03	48	34	Male	2	HH024	11	1	7	1	7	Christian		Have not enter school	Have not enter school	Regular job (farmer who cultivate own land, private business, shopkeeper, private job, skilled worker, skilled garment worker, office staff, salesman, government official)		Regular job (farmer who cultivate own land, private business, shopkeeper, private job, skilled worker, skilled garment worker, office staff, salesman, government official)		<10,000	Occasionally	Other (Specify...)	Family house	No	3	Yes	Finished roof (metal, wood, cement, etc.)		Natural floor (mud, bamboo)		Natural wall (mud, thatch/palm leaf/sod)		Wood			0	0	0	3	3	0	0	0	0	0	0	0
2022-02-02	352948094942301	Yes	2022-02-02	49	27	Female	2	HH025	3	1	3	1	3	Christian		12	0	Regular job (farmer who cultivate own land, private business, shopkeeper, private job, skilled worker, skilled garment worker, office staff, salesman, government official)		Regular job (farmer who cultivate own land, private business, shopkeeper, private job, skilled worker, skilled garment worker, office staff, salesman, government official)		10,000-<50,000	Occasionally	Own a house		No	5	No	Finished roof (metal, wood, cement, etc.)		Finished floor (metal, wood, cement, etc.)		Natural wall (mud, thatch/palm leaf/sod)		Wood			0	0	1	3	0	0	0	0	0	0	1	0
2022-02-03	355755086086535	Yes	2022-02-03	37	13	Male	2	HH026	5	1	7	1	7	Christian		0	0	Regular job (farmer who cultivate own land, private business, shopkeeper, private job, skilled worker, skilled garment worker, office staff, salesman, government official)		Regular job (farmer who cultivate own land, private business, shopkeeper, private job, skilled worker, skilled garment worker, office staff, salesman, government official)		10,000-<50,000	Occasionally	Own a house		No	3	No	Finished roof (metal, wood, cement, etc.)		Natural floor (mud, bamboo)		Natural wall (mud, thatch/palm leaf/sod)		Wood			0	0	1	1	1	0	0	0	0	0	1	0
2022-02-03	355755088136395	Yes	2022-02-03	23	17	Male	2	HH027	6	2	2	2	2	Christian		Have not enter school	Have not enter school	Regular job (farmer who cultivate own land, private business, shopkeeper, private job, skilled worker, skilled garment worker, office staff, salesman, government official)		Regular job (farmer who cultivate own land, private business, shopkeeper, private job, skilled worker, skilled garment worker, office staff, salesman, government official)		<10,000	Occasionally	Other (Specify...)	Family house	No	3	No	Rudimentary roof (palm/bamboo, wood planks, plastic)		Finished floor (metal, wood, cement, etc.)		Natural wall (mud, thatch/palm leaf/sod)		Wood			0	0	0	0	0	0	0	0	0	1	0	0
2022-02-02	352948094942301	Yes	2022-02-02	39	12	Male	2	HH028	3	1	6	1	6	Christian		0	0	Regular job (farmer who cultivate own land, private business, shopkeeper, private job, skilled worker, skilled garment worker, office staff, salesman, government official)		Regular job (farmer who cultivate own land, private business, shopkeeper, private job, skilled worker, skilled garment worker, office staff, salesman, government official)		<10,000	Occasionally	Rent a house		No	3	No	Finished roof (metal, wood, cement, etc.)		Natural floor (mud, bamboo)		Natural wall (mud, thatch/palm leaf/sod)		Wood			0	0	1	2	0	0	0	0	0	1	1	0
2022-02-03	355755086086535	Yes	2022-02-03	24	35	Male	2	HH029	5	1	1	1	1	Christian		12	0	Regular job (farmer who cultivate own land, private business, shopkeeper, private job, skilled worker, skilled garment worker, office staff, salesman, government official)		Regular job (farmer who cultivate own land, private business, shopkeeper, private job, skilled worker, skilled garment worker, office staff, salesman, government official)		10,000-<50,000	Occasionally	Own a house		No	3	No	Finished roof (metal, wood, cement, etc.)		Natural floor (mud, bamboo)		Natural wall (mud, thatch/palm leaf/sod)		Wood			0	0	1	0	0	0	0	0	0	0	1	0
2022-02-02	355755086086535	Yes	2022-02-02	26	27	Female	2	HH030	8	3	1	1	1	Christian		6	Have not enter school	Regular job (farmer who cultivate own land, private business, shopkeeper, private job, skilled worker, skilled garment worker, office staff, salesman, government official)		Regular job (farmer who cultivate own land, private business, shopkeeper, private job, skilled worker, skilled garment worker, office staff, salesman, government official)		10,000-<50,000	Occasionally	Other (Specify...)	Family house	No	4	No	Finished roof (metal, wood, cement, etc.)		Natural floor (mud, bamboo)		Natural wall (mud, thatch/palm leaf/sod)		Wood			0	0	1	1	0	0	0	0	0	0	3	0
2022-02-04	355755086086535	Yes	2022-02-04	37	6	Male	1	HH031	10	2	6	2	6	Islam		Have not enter school	Have not enter school	Regular job (farmer who cultivate own land, private business, shopkeeper, private job, skilled worker, skilled garment worker, office staff, salesman, government official)		Regular job (farmer who cultivate own land, private business, shopkeeper, private job, skilled worker, skilled garment worker, office staff, salesman, government official)		10,000-<50,000	Occasionally	Own a house		No	4	No	Finished roof (metal, wood, cement, etc.)		Natural floor (mud, bamboo)		Natural wall (mud, thatch/palm leaf/sod)		Wood							1
2022-02-04	355755088136395	Yes	2022-02-04	35	6	Male	1	HH032	6	1	4	1	4	Christian		None	Six Grade	Irregular job (Day labor, unskilled worker, labor who manage household affairs, rickshaw puller/ van puller, fisherman, farmer who cultivate other’s land, hawker, etc.)		Irregular job (Day labor, unskilled worker, labor who manage household affairs, rickshaw puller/ van puller, fisherman, farmer who cultivate other’s land, hawker, etc.)		<10,000	Never	Own a house		No	3	No	Finished roof (metal, wood, cement, etc.)		Natural floor (mud, bamboo)		Natural wall (mud, thatch/palm leaf/sod)		Charcoal/Coal-like matter/wooden coal			0	0	1	0	0	0	0	0	0	0	0	0
2022-02-04	355755086086535	Yes	2022-02-04	38	13	Male	1	HH033	8	4	5	4	1	Islam		0	0	Regular job (farmer who cultivate own land, private business, shopkeeper, private job, skilled worker, skilled garment worker, office staff, salesman, government official)		Regular job (farmer who cultivate own land, private business, shopkeeper, private job, skilled worker, skilled garment worker, office staff, salesman, government official)		10,000-<50,000	Occasionally	Own a house		No	5	No	Finished roof (metal, wood, cement, etc.)		Natural floor (mud, bamboo)		Natural wall (mud, thatch/palm leaf/sod)		Wood			0	0	3	5	0	0	0	0	0	0	0	0
2022-02-04	355755086086535	Yes	2022-02-04	21	28	Male	1	HH034	13	2	5	2	4	Islam		6	0	Regular job (farmer who cultivate own land, private business, shopkeeper, private job, skilled worker, skilled garment worker, office staff, salesman, government official)		Regular job (farmer who cultivate own land, private business, shopkeeper, private job, skilled worker, skilled garment worker, office staff, salesman, government official)		10,000-<50,000	Occasionally	Own a house		No	4	Yes	Finished roof (metal, wood, cement, etc.)		Finished floor (metal, wood, cement, etc.)		Finished (metal, wood, cement, etc.)		Charcoal/Coal-like matter/wooden coal			0	0	3	1	3	2	0	0	2	0	3	0
2022-02-04	355755088136395	Yes	2022-02-04	25	29	Female	1	HH035	8	1	4	1	4	Islam		0	9	Regular job (farmer who cultivate own land, private business, shopkeeper, private job, skilled worker, skilled garment worker, office staff, salesman, government official)		Regular job (farmer who cultivate own land, private business, shopkeeper, private job, skilled worker, skilled garment worker, office staff, salesman, government official)		<10,000	Occasionally	Own a house		No	3	No	Finished roof (metal, wood, cement, etc.)		Finished floor (metal, wood, cement, etc.)		Finished (metal, wood, cement, etc.)		Charcoal/Coal-like matter/wooden coal			0	0	2	0	1	0	0	0	0	0	0	0
[truncated: 644 more columns]

## Sheet: Dictionary
name	label
start_time
end_time
today
deviceid
Consent
written_consent	I agree to participate in this study. I have been given a copy of this form for my own records. If you wish to participate, you must give your written consent.
consent_yes	Begin Survey
AA	(AA) Respondent Information
BL_interviewdate	Interview Date
BL_caregiver_name	Caregiver's First and Last Name
BL_caregiver_dob	Caregiver's Date of Birth
BL_caregiver_age	Caregiver's Age
BL_caregiver_age_disp	Caregiver's Age: ${BL_caregiver_age}
child_info	Child's Information
BL_child_name	Child's First and Last Name
BL_child_dob	Child's Date of Birth
BL_child_age	Child's Age
BL_child_age_disp	Child's Age: ${BL_child_age}
BL_child_gender	Child's Gender
other_info	Other Information
BL_town	Town Name
BL_UID	Unique Identification Number (UID)
A	(A) Socio-Demographic Information
SD_members_household	A1. How many members are there in this household (i.e., the number of people share the same cooking pot)?
SD_children_household	A2. What is the total number of children under 5 years of age in this household?
SD_totalchildren	A3. What is the total number of your children?
SD_totalchildren_underfive	A4. What is the total number of your children under 5 years?
SD_birthorder	A5. What is birth order of this child?
SD_religion	A6. What is your religion?
SD_religion_specify	Specify Religion
SD_gradecomplete_mother	A7. What is the highest grade/level ${BL_child_name}'s mother has completed?
SD_gradecomplete_father	A8. What is the highest grade/level ${BL_child_name}'s father has completed?
SD_occupation_mother	A9. What is ${BL_child_name}'s mother’s main occupation? (If involved with multiple professions, then mention the main one.)
SD_occupation_mother_specify	Specify mother's occupation
SD_occupation_father	A10. What is ${BL_child_name}'s father's main occupation? (If involved with multiple professions, then mention the main one.)
SD_occupation_father_specify	Specify father's occupation
SD_familyincome	A11. What is your family's monthly income (in LRD)?
SD_sufficientmoney	A12. Does your family get sufficient money to cover all its expenses?
SD_housing	A13. Does your family own the house you live in or do they rent it?
SD_housing_specify	Specify
SD_electricity	A14. Do you have electricity in your house?
SD_roomsinhouse	A15. How many rooms does your house have?
SD_possessland	A16. Do you possess any land of your own (except land used for house)?
SD_roof	A17. What is the roof of the house made up of?
SD_roof_specify	Specify material
SD_floor	A18. What is the floor of the house made up of?
SD_floor_specify	Specify material
SD_wall	A19. What is the wall of the house made up of?
SD_wall_specify	Specify material
SD_fuelcooking	A21. What type of fuel do you use for cooking?
SD_fuelcooking_specify	Specify fuel type
house_items	(A) Household Items
household_items	A22. How many of each of the following items do you have at your house?
household_almirah	Almirah/ wardrobe
household_dressingtable	Dressing table
household_table	Table
household_chair	Chair
household_bed	Bed
household_radio	Radio
household_tv	Television
household_refrigerator	Refrigerator
household_wheelbarrow	Wheelbarrow
household_motorcycle	Motorcycle
household_mobile	Mobile
household_bicycle	Bicycle
household_car	Car
household_boat	Boat/canoe
household_computer	Computer
household_fan	Fan
livestock	(A) Livestock Ownership
livestock_count	A23. How many of each of the following animals do you have your house?
livestock_buffalo_cow	Buffalo/ Cow
livestock_goat_sheep	Goat/ Sheep
livestock_duck_hen	Duck/ Hen
livestock_pigeon	Pigeon
A_continued	(A) Breastfeeding
breastfeeding_currently	A24. Are you currently breastfeeding your child?
C	(C) Child Discipline
instructionC	Adults use certain ways to teach children the right behavior or to address a behavior problem. I will read various methods that are used. Please tell me if you or any other adult in your household has used this method with ${BL_child_name} in the past month.
discipline_removeprivileges	C2. Took away privileges, forbade something ${BL_child_name} liked or did not allow (him/her) to leave the house.
discipline_explainedbehavior	C3. Explained why ${BL_child_name}’s behavior was wrong.
discipline_shook	C4. Shook (him/her).
discipline_shouted	C5. Shouted, yelled at or screamed at (him/her).
discipline_redirected	C6. Gave (him/her) something else to do.
discipline_spankedwithhand	C7. Spanked, hit or slapped (him/her) on the bottom with bare hand.
discipline_hitwithobject	C8. Hit (him/her) on the bottom or elsewhere on the body with something like a belt, hairbrush, stick or other hard object.
discipline_namecalling	C9. Called (him/her) dumb, lazy or another name like that.
discipline_hitonface	C10. Hit or slapped (him/her) on the face, head or ears.
discipline_hitonbody	C11. Hit or slapped (him/her) on the hand, arm, or leg.
discipline_beat	C12. Beat (him/her) up, that is hit (him/her) over and over as hard as one could.
discipline_physicalpunishment	C13. Do you believe that in order to bring up, raise, or educate a child properly, the child needs to be physically punished?
D	(D) Insecticide Treated Nets (TN)
ITN_havenets	D1. Does your household have any mosquito nets?
ITN_howmany	D2. How many mosquito nets does your household have?
net_one	Net One
ITN_netage	D4. How many months ago did your household get the mosquito net?
ITN_netobtained	D5. Where did you get the net?
ITN_netused_lastnight	D12. Did anyone sleep under this mosquito net last night?
ITN_netused_peoplenumber	D13. How many people slept under the mosquito net?
E	(E) Water, Sanitation, and Hygiene
water_source	E1. What is the main source of drinking-water for members of your household?
water_source_specify	Specify drinking water source
water_treat	E2. Do you treat your water in any way to make it safer to drink?
water_treatmethod	E3. What do you usually do to the water to make it safer to drink? Anything else? Record all items mentioned
water_treatmethod_specify	Specify water treatment
water_sourceother	E4. What is the main source of water used by your household for other purposes, such as cooking and hand washing?
water_sourceother_specify	Specify water source
water_howlong	E5. How long does it take to go there, get water, and come back?
water_howlong_specify	Specify minutes taken to reach water
water_whofetches	E6. Who usually goes to this source to fetch the water for your household?
hygiene_toilettype	E7. What kind of toilet facility do members of your household usually use?
hygiene_toilettype_specify	Specify toilet type
hygiene_toiletshare	E8. Do you share this facility with other households?
hygiene_toiletshare_howmany	E9. How many other households use this toilet facility?
hygiene_stooldisposal	E10. The last time ${BL_child_name} passed stools, what was done to dispose of the stools?
hygiene_stooldisposal_specify	Specify disposal method
hygiene_washhands_important	E11. Please tell me all of the occasions when it is important for you to wash your hands.
hygiene_washhands_you	E12. What do you usually use to wash your hands?
observation	(E) Observation
observation_humanfeces	E13. Are there human feces around the house or in the compound?
observation_animalfeces	E14. Are there animal feces around the house or in the compound?
observation_garbage	E15. Is there garbage (open garbage/garbage on the ground) around the house or in the compound?
F	(F) Food Insecurity
food_enoughfood	F1. In the past four weeks, did you worry that your household would not have enough food?
food_enoughfood_howoften	F1a. How often did this happen?
F2_grp	F2
food_kindsoffood	F2. In the past four weeks, were you or any household member not able to eat the kinds of foods you preferred because of a lack of resources?
food_kindsoffood_howoften	F2a. How often did this happen?
F3_grp	F3
food_limitedvariety	F3. In the past four weeks, did you or any household member have to eat a limited variety of foods due of a lack of resources?
food_limitedvariety_howoften	F3a. How often did this happen?
F4_grp	F4
food_eatwhatwant	F4. In the past four weeks, did you or any household member have to eat some foods that you really did not want to eat because of a lack of resources to obtain other types of foods?
food_eatwhatwant_howoften	F4a. How often did this happen?
F6_grp	F6
food_eatfewermeals	F6. In the past four weeks, did you or any household member have to eat fewer meals in a day because there was not enough food?
food_eatfewermeals_howoften	F6a. How often did this happen?
F5_grp	F5
food_eatsmallmeal	F5. In the past four weeks, did you or any household member have to eat a smaller meal than you felt you needed because there was not enough food?
food_eatsmallmeal_howoften	F5a. How often did this happen?
F7_grp	F7
food_nofood	F7. In the past four weeks, was there ever no food to eat of any kind in your household because of lack of resources to get food?
food_nofood_howoften	F7a. How often did this happen?
F8_grp	F8
food_sleephungry	F8. In the past four weeks, did you or any household member go to sleep at night hungry because there was not enough food?
food_sleephungry_howoften	F8a. How often did this happen?
F9_grp	F9
food_wholeday_nofood	F9. In the past four weeks, did you or any household member go a whole day and night without eating anything?
food_wholeday_nofood_howoften	F9a. How often did this happen?
G	(G) Self-reporting (Maternal Depression)
instructionsG1	Now I am going to ask you some questions about the thoughts and feelings that you have experienced over the last 4 weeks. You should answer yes or no to each question. If you are not sure, give the answer that is closest to how you have been feeling. If you do not understand a question please ask and I can give you an example of what the question means.
depression_headaches	G1. Do you often have headaches?
depression_headaches_score
depression_appetitepoor	G2. Is your appetite poor?
depression_appetitepoor_score
depression_sleepbadly	G3. Do you sleep badly?
depression_sleepbadly_score
depression_handsshake	G4. Do your hands shake?
depression_handsshake_score
depression_nervous	G5. Do you feel nervous, tense, or worried?
depression_nervous_score
depression_easilyfrightened	G6. Are you easily frightened?
depression_easilyfrightened_score
depression_digestionpoor	G7. Is your digestion poor?
depression_digestionpoor_score
depression_troublethinking	G8. Do you have trouble thinking clearly?
depression_troublethinking_score
depression_feelunhappy	G9. Do you feel unhappy?
depression_feelunhappy_score
depression_crymore	G10. Do you cry more than usual?
depression_crymore_score
depression_dailyactivities	G11. Do you find it difficult to enjoy your daily activities?
depression_dailyactivities_score
depression_makedecisions	G12. Do you find it difficult to make decisions?
depression_makedecisions_score
depression_dailyworksuffering	G13. Is your daily work suffering?
depression_dailyworksuffering_score
depression_usefulpartinlife	G14. Are you unable to play a useful part in life?
depression_usefulpartinlife_score
depression_lossofinterest	G15. Have you lost interest in things?
depression_lossofinterest_score
depression_feelworthless	G16. Do you feel that you are a worthless person?
depression_feelworthless_score
depression_endinglife	G17. Has the thought of ending your life been on your mind?
depression_endinglife_score
depression_feeltired	G18. Do you feel tired all the time?
depression_feeltired_score
depression_uncomfortablestomach	G19. Do you have uncomfortable feelings in your stomach?
depression_uncomfortablestomach_score
depression_easilytired	G20. Are you easily tired?
depression_easilytired_score
depression_score	Caregiver's Score
G_scores	Maternal Depression Scores
depression_score_disp	Caregiver's Score: ${depression_score}
depression_endinglife_disp	G17: ${depression_endinglife_score}
instructionsG2	*[If caregiver scores 7 or above, refer caregiver to health facility. If answer G17 as “Yes” or "1", refer caregiver to a health facility.]*
H	(H) Child Dietary Diversity and Meal Frequency
childdiet_breastfed	H1. Was ${BL_child_name} ever breastfed?
H_puttobreast	Breastfeeding
childdiet_puttobreast	H2. How long after birth was ${BL_child_name} first put to the breast?
childdiet_puttobreast_minutes	Minutes
childdiet_puttobreast_hours	Hours
childdiet_puttobreast_days	Days
H_cont	Child's Diet
childdiet_firsttwodays	H3. In the first two days after delivery, was ${BL_child_name} given anything other than breast milk to eat or drink-- anything at all like water or infant formula?
childdiet_agegivenfood	H4. At what age (in months) did you first give liquids or foods, other than breastmilk, to your child? For instance, water, cow’s milk, or other food. This does not include prescribed medicines such as oral rehydration solution.
childdiet_bf_yesterday	H5. Was ${BL_child_name} breastfed yesterday during the day or at night?
instructionsH1	Now I would like to ask you about *liquids* that ${BL_child_name} had yesterday during the day or at night.
childdiet_water	H6. Yesterday during the day or at night, did ${BL_child_name} have plain water?
childdiet_formula	H7. Yesterday during the day or at night, did ${BL_child_name} have infant formula, such as Me & My, Nana, SMA, Nido?
childdiet_formula_times	H7a. If "yes", how many times did ${BL_child_name} drink formula?
childdiet_milk	H8. Yesterday during the day or at night, did ${BL_child_name} have milk from animals, such as fresh, tinned or powdered milk?
childdiet_milk_times	H8a. If "yes", how many times did ${BL_child_name} drink milk?
childdiet_milk_sweetened	H8b. If "yes", was the milk or were any of the milk drinks a sweet or flavored type of milk?
childdiet_yogurtdrink	H9. Yesterday during the day or at night, did ${BL_child_name} have yogurt drinks?
childdiet_yogurtdrink_times	H9a. If "yes", how many times did ${BL_child_name} drink yogurt?
childdiet_yogurt_sweetened	H9b. If "yes", was the yogurt or were any of the yogurt drinks a sweet or flavored type of milk?
childdiet_chocolatedrink	H10. Yesterday during the day or at night, did ${BL_child_name} have chocolate-flavored drinks including those made from syrups or powders?
childdiet_fruitjuice	H11. Yesterday during the day or at night, did ${BL_child_name} have fruit juice or fruit-flavored drinks?
childdiet_soda	H12. Yesterday during the day or at night, did ${BL_child_name} have soft drinks?
childdiet_teacoffee	H13. Yesterday during the day or at night, did ${BL_child_name} have tea or coffee?
childdiet_teacoffee_sweetened	H13a. If "yes", was the drink or were any of these drinks sweetened?
childdiet_brothsoup	H14. Yesterday during the day or at night, did ${BL_child_name} have clear broth or clear soup?
childdiet_otherliquids	H15. Yesterday during the day or at night, did ${BL_child_name} have any other liquids?
childdiet_otherliquids_specify	If "yes", what was the liquid or what were the liquids? (Specify)
instructionsH2	Now I would like to ask you about *foods* that ${BL_child_name} had yesterday during the day or at night. I am interested in foods your child ate whether at home or somewhere else. Please think about snacks and small meals as well as main meals. I will ask you about different types of foods, and I would like to know whether your child ate the food even if it was combined with other foods in a mix…
childdiet_yogurt	H16. Yesterday during the day or at night, did ${BL_child_name} eat yogurt, other than yogurt drinks?
childdiet_yogurt_times	H16a. If "yes", how many times did ${BL_child_name} eat yogurt?
childdiet_grains	H17. Yesterday during the day or at night, did ${BL_child_name} eat porridge, bread, rice, noodles, pasta, kalama, soft rice, oats, cream of wheat?
childdiet_orangeflesh	H18. Yesterday during the day or at night, did ${BL_child_name} eat pumpkin, carrots, sweet red peppers, squash or sweet potatoes that are yellow or orange inside?
childdiet_starchytubers	H19. Yesterday during the day or at night, did ${BL_child_name} eat plantains, white potatoes, white yams, manoic, cassava or green bananas?
childdiet_greenleafy	H20. Yesterday during the day or at night, did ${BL_child_name} eat dark green leafy vegetables, such as potato leaves, cabbage, cassava leaves, okra?
childdiet_othervegetables	H21. Yesterday during the day or at night, did ${BL_child_name} eat any other vegetables, such as tomato, onion, cucumber?
childdiet_vitaminA	H22. Yesterday during the day or at night, did ${BL_child_name} eat ripe mangoes, ripe papayas, guava, or oranges?
childdiet_otherfruits	H23. Yesterday during the day or at night, did ${BL_child_name} eat any other fruits, such as banana, apple, pineapple, or watermelon?
childdiet_organmeats	H24. Yesterday during the day or at night, did ${BL_child_name} eat meat liver and heart?
childdiet_processedmeat	H25. Yesterday during the day or at night, did ${BL_child_name} eat sausage and lunch meat?
childdiet_othermeats	H26. Yesterday during the day or at night, did ${BL_child_name} eat any other meat, such as beef, pork, lamb, goat, chicken, or duck?
childdiet_eggs	H27. Yesterday during the day or at night, did ${BL_child_name} eat eggs?
childdiet_fish	H28. Yesterday during the day or at night, did ${BL_child_name} eat fresh or dried fish or shellfish?
childdiet_beansnuts	H29. Yesterday during the day or at night, did ${BL_child_name} eat beans, peas, lentils, nuts, seeds, ground nuts, red beans, coconut, or palm nuts?
childdiet_cheese	H30. Yesterday during the day or at night, did ${BL_child_name} eat hard or soft cheese?
childdiet_sweetfood	H31. Yesterday during the day or at night, did ${BL_child_name} eat sweet foods such as chocolates, candies, pastries, cakes, biscuits, or frozen treats like ice cream and popsicles?
childdiet_friedfood	H32. Yesterday during the day or at night, did ${BL_child_name} eat chips, crisps, puffs, French fries, fried dough, or instant noodles?
childdiet_othersolids_times	H34. How many times did ${BL_child_name} eat any food yesterday during the day or night?
I	(I) Child Health
childhealth_diarrhoea	I1. In the last two weeks, has ${BL_child_name} had diarrhoea?
childhealth_fever	I8. At any time in the last two weeks, has ${BL_child_name} been ill with a fever?
childhealth_cough	I9. At any time in the last two weeks, has ${BL_child_name} had an illness with a cough?
childhealth_difficultbreathing	I10. At any time in the last two weeks, has ${BL_child_name} had fast, short, rapid breaths or difficulty breathing?
J	(J) Responsive Feeding
instructionsJ1	In the past week:
feeding_takebite	J1. How often does your child put a bite in his/her mouth during meals?
feeding_refusetoeat	J2. How often does your child refuse to eat?
feeding_pressuretoeat	J3. How often do you have to pressure your child to eat?
feeding_tricktoeat	J4. How often do you have to trick your child to eat?
feeding_praiseeating	J5. How often do you tell your child that he/she ate well? (e.g., You ate your rice)
feeding_position	J6. How often is your child positioned so you can see his/her face during meals?
feeding_stayseated	J7. How often does your child stay seated while eating?
feeding_childdecide	J8. How often do you let your child decide what food to eat?
Early_learning_playthings	(K2) Early learning opportunity tool - Playthings
instructionsK4	*[Ask the caregiver each question: For items K1 toK6, start by asking caregiver “Can you show me everything that your child plays with?”. Record all the ones you see . For those you do not see, ask the caregiver if the child plays with such an item (home available or store made). If the answer is yes, ask to observe it or ask for a description that is sufficient to score.]*
earlylearn_playthings_movearound	K1. Things for moving around (balls, wheels, push & pull)
earlylearn_playthings_roleplaying	K2. Things for role-playing, pretending (eg. dolls, household items, plane, cars)
earlylearn_playthings_manipulate	K3. Things to manipulate: to fill, stack, construct, build (blocks, sticks, stones, puzzles)
earlylearn_playthings_sound	K4. Things that produce sound (e.g. drum, pots and pans, rattle)
earlylearn_playthings_book	K5. Child has picture book (not textbook, can be collection of pictures)
earlylearn_playthings_colorful	K6. Things with different shapes and colors, or for drawing shapes, colors
Early_learning_questions	(K2) Early learning opportunity tool
earlylearn_areaforplaythings	K7. Is there a designated and accessible place for child’s playthings?
earlylearn_readtochild	K8. In the past 24 hours, did you read or look at pictures in a book, calendar or magazine with the child?
earlylearn_takechildout	K9. In the last 24 hours, did you take your child out to visit friends, family or to shop?
earlylearn_tellchildstories	K10. In the last 24 hours, did you tell stories or rhymes to the child?
earlylearn_singtochild	K11. In the last 24 hours, did you sing songs or lullabies with the child?
earlylearn_structuredgames	K12. In the last 24 hours, did your child play any *structured games* with people, like circle games, clapping, singing or ones with objects?
earlylearn_talktochild	K13. When you are busy with housework, in the last 24 hours, did you talk with your child?
earlylearn_givenewplaything	K14. In the past week, did you give your child a new plaything? (what?)
CREDI	(L) CREDI Long Form Survey
instructionsL1	*[Interviewer Instructions:]*
instructionsL2	*[Based on the child’s age (in months), find the item that corresponds to the child’s age-specific start point.]*
instructionsL3	*[Administer the item that corresponds to this start point, and continue with subsequent items until the caregiver responds “No” to 5 items in a row.]*
instructionsL4	*[After 5 “No” responses, stop asking the items and move to Mental Health section (Starts at L109).]*
instructionsL5	*[__Remember to show caregivers the corresponding picture for those items that include an image.__]*
Age	Age
age_note	**You have input the child's age as ${BL_child_age} months. It is EXTREMELY important to input the child's age correctly. If ${BL_child_age} months is incorrect please go back and fix it now.**
overage_note	##You have input the child's age as ${BL_child_age} months. CREDI should only be administered to children **0-36 months**. Please fix the child's birth date.
LF	LONG FORM: MOTOR, COGNITIVE, LANUGAGE, & SOCIAL-EMOTIONAL
L_note	Now I am going to ask you about the types of things your child is currently able to do. Please answer "yes" or "no" to these questions. If you are unsure, you can also answer by saying “don’t know.” Please keep in mind that children learn and grow at different rates, so it is fine if your child can't yet do these things. Some of these skills children only achieve at older ages. If there is any qu…
L1	L1. When lying on his/her back, does the child move his/her arms and legs?
L2	L2. Does the child bring his/her hand to his/her mouth?
L3	L3. Does the child laugh?
L4	L4. Does the child smile when others smile at him/her?
L5	L5. Does the child sometimes suck his/her thumb or fingers?
L6	L6. Does the child grasp onto a small object (e.g., your finger, a spoon) when put in his/her hand?
L7	L7. Can the child bring his/her hands together?
L8	L8. Does the child recognize you or other family members (e.g., smile when they enter a room or move toward them)?
L9	L9. Does the child hold his/her hands in fists all the time?
L10	L10. Does the child show interest in new objects that are put in front of him/her by reaching out for them?
L11	L11. Can the child roll from his/her back to stomach, or stomach to back, on his/her own?
L12	L12. Does the child show interest in new objects by trying to put them in his/her mouth?
L13	L13. Does the child often show affection toward others (e.g., hugging parents, brothers, or sisters)?
L14	L14. Can the child pick up a small object (e.g., a small toy or small stone) using just one hand?
L15	L15. Does the child look for an object of interest when it is removed from sight or hidden from him/her (e.g., put under a cover, behind another object)?
L16	L16. When lying on his/her back, does the child grab his/her feet?
L17	L17. Can the child make simple sounds like "ba," "da," or "do?"
L18	L18. When lying on his/her stomach, can the child hold his/her head and chest off the ground using only his/her hands and arms for support?
L19	L19. Does the child play by tapping an object on the ground or a table?
L20	L20. Can the child hold him/herself in a sitting position without help or support for longer than a few seconds?
L21	L21. Does the child intentionally move or change his/her position to get objects that are out of reach?
L22	L22. Does the child look at an object when someone says "look!" and points to it?
L23	L23. Does the child recognize his/her name or nickname? That is, does he/she respond differently to his/her name than to other sounds or words?
L24	L24. When you talk to the child, does he/she respond by making a sound (e.g., "ba," "da," or "do") or by saying a word?
L25	L25. Can the child crawl, roll, or scoot forward on his/her own?
L26	L26. Can the child pick up and eat small pieces of food with his/her fingers?
L27	L27. Can the child transfer a small object (e.g., a small toy or small stone) from one hand to the other?
L28	L28. Does the child clap his/her hands together?
L29	L29. Can the child maintain a standing position while holding on to a person or object (e.g., wall or furniture)?
L30	L30. Can the child use gestures to indicate what he/she wants (e.g., put arms up to indicate that he/she wants to be held, or point to water)?
L31	L31. Can the child pick up a small object (e.g., a small toy or small stone) with just his/her thumb and a finger?
L32	L32. Can the child pick up and drop a small object (e.g., a small toy or small stone) into a bucket or bowl while sitting?
L33	L33. Can the child throw a small ball or small stone in a forward direction using his/her hand?
L34	L34. Can the child walk several steps while holding on to a person or object (e.g., wall or furniture)?
L35	L35. Can the child say one or more words (e.g., names like "Mama" or "ba" for "ball")?
L36	L36. Can the child maintain a standing position on his/her own, without holding on or receiving support?
L37	L37. Can the child follow simple directions (e.g., “Stand up" or "Come here”)?
L38	L38. Does the child watch what other children do and try to copy them?
L39	L39. Can the child sit or play on his/her own for at least 20 minutes?
L40	L40. Can the child walk several steps on his/her own, without holding on or receiving support?
L41	L41. Can the child bend down to the ground and stand up again without falling and without holding onto a person or object?
L42	L42. Does the child ask you for help using signs or words when he/she cannot do something on his/her own (e.g., to reach an object up high)?
L43	L43. Does the child try to repeat sounds or words said by other people?
L44	L44. Can the child climb onto an object such as a chair or bench?
L45	L45. Can the child figure out how to turn a spoon or object if you give it to him/her the wrong way around?
L46	L46. Does the child stop at least briefly when told “no” or “stop that"?
L47	L47. Can the child kick a ball or other round object forward using his/her foot?
L48	L48. Can the child point to a person or object when asked (e.g., “Where is mama?" or "Where is the ball?")?
L49	L49. Can the child drink from a cup (without a lid) on his/her own without spilling?
L50	L50. Does the child imitate animal or other sounds (e.g., "vroom" for a car, "moo" for a cow)?
L51	L51. Can the child run more than a few steps without falling or bumping into objects?
L52	L52. Can the child draw a line or shape on paper with a pen or crayon, or in the dirt with a stick?
L53	L53. Can the child answer simple questions (e.g., “Do you want water?”) by saying "yes" or "no", rather than nodding?
L54	L54. Can the child stack three or more small objects (e.g., blocks, cups, bottle caps) on top of each other?
L55	L55. Does the child imitate others' behaviors (e.g., washing hands or dishes)?
L56	L56. Does the child sometimes share things (e.g., food, toys) with others without being told?
L57	L57. Can the child follow orders or instructions that have more than one part (e.g., "Go get water and go to bed")?
L58	L58. Can the child say five or more separate words (e.g., names like "Mama" or objects like "ball")?
L59	L59. Is the child kind to younger children (e.g., speaks to them nicely and touches them gently)?
L60	L60. Can the child walk on an uneven surface (e.g., a bumpy or steep road) without falling?
L61	L61. Does the child listen to someone telling a story with interest?
L62	L62. Can the child ask for something (e.g., food, water) by name when he/she wants it?
L63	L63. Does the child involve others in play (i.e., play interactive games with other children)?
L64	L64. Can the child correctly name at least one family member other than mom and dad (e.g., name of brother, sister, aunt, uncle)?
L65	L65. Does the child play by pretending objects are something else (e.g., imagining a bottle is a doll, a stone is a car, or a spoon is an airplane)?
L66	L66. Does the child show sympathy or look concerned when others are hurt or sad?
L67	L67. Can the child walk backwards?
L68	L68. Does the child show curiosity to learn new things (e.g., by asking questions or exploring a new area)?
L69	L69. Can the child feed him/herself using a spoon or other utensil without spilling?
L70	L70. Can the child concentrate on one task (e.g., playing with friends, eating meal) for 20 minutes?
L71	L71. Does the child know the names of at least two body parts (e.g., arm, eye, or nose)?
L72	L72. If you show the child an object he/she knows well (e.g., a cup or animal), can he/she consistently name it?
L73	L73. Can the child speak using short sentences of two words that go together (e.g., “Mama go” or "Dada eat”)?
L74	L74. Can the child use a tool (e.g., a stick or spoon) to reach objects that are far away?
L75	L75. Can the child indicate when he/she needs to go to the toilet?
L76	L76. Can the child say ten or more separate words (e.g., names like "Mama" or objects like "ball")?
L77	L77. Can the child remove an item of clothing (e.g., take off his/her shirt)?
L78	L78. Can the child tell you when he/she is tired or hungry?
L79	L79. Does the child usually finish an activity he/she enjoys (e.g., a game or book)?
L80	L80. Can the child easily switch back and forth between activities (e.g., go back to a game after being interrupted)?
L81	L81. Can the child sing a short song or repeat parts of a rhyme from memory by him/herself?
L82	L82. Can the child jump with both feet leaving the ground?
L83	L83. Can the child speak using sentences of three or more words that go together (e.g., "I want water" or "The house is big")?
L84	L84. Can the child whisper?
L85	L85. Does the child greet neighbors or other people he/she knows without being told (e.g., by saying hello or gesturing hello)?
L86	L86. Can the child unscrew the lid from a bottle or jar?
L87	L87. Can the child correctly ask questions using any of the words "what," "which," "where," or "who"?
L88	L88. Can the child correctly use any of the words "I," "you," "she," or "he" (e.g., "I go to store," or "He eats rice")?
L89	L89. Does the child pronounce most of his/her words correctly?
L90	L90. Can the child count up to five objects (e.g., fingers, people)?
L91	L91. Does the child ask about familiar people other than parents when they are not there (e.g., "Where is the neighbor?")?
L92	L92. If you show the child two objects or people of different size, can he/she tell you which one is the big one and which is the small one?
L93	L93. Can the child stand on one foot for several seconds without holding on to a person or object (e.g., wall or furniture)?
L94	L94. Can the child identify at least one color (e.g., red, blue, yellow)?
L95	L95. Does the child regularly use describing words such as "fast," "short," "hot," "fat," or "beautiful" correctly?
L96	L96. If you point to an object, can the child correctly use the words "on," "in," or "under" to describe where it is (e.g., "The cup is on the table" instead of "The cup is in the table.")
L97	L97. Can the child explain in words what common objects like a cup or chair are used for?
L98	L98. Can the child dress him/herself (e.g., put on his/her pants and shirt without help)?
L99	L99. Does the child ask "why" questions (e.g., "Why are you tall?")?
L100	L100. If you ask the child to give you three objects (e.g., stones, beans), does the child give you the correct amount?
L101	L101. Does the child usually put objects or toys back where they belong after using them?
L102	L102. Does the child frequently act impulsively or without thinking (e.g., running into the street without looking)?
L103	L103. Does the child sometimes save things like candy or new toys for the future?
L104	L104. Can the child say what others like or dislike (e.g., "Mama doesn't like fruit," "Papa likes football")?
L105	L105. Can the child fasten and unfasten buttons without help?
L106	L106. Can the child talk about things that will happen in the future using correct language (e.g., "Tomorrow he will attend school" or "Next week we will go to the market")?
L107	L107. Can the child talk about things that have happened in the past using correct language (e.g., "Yesterday I played with my friend" or "Last week she went to the market")?
L108	L108. Does the child know the names of any letters (e.g., A, B, C)?
MH	LONG FORM: MENTAL HEALTH
LMH_note1	We have just a few more questions to answer. The rules for these are the same. Please continue to answer with "yes", "no," or "don't know."
LMH_note2	*[Always start with the first question. Ask caregivers to answer all questions in this section.]*
L109	L109. Does the child often cry for no reason (e.g., when he/she is not hungry or tired)?
L110	L110. Does the child frequently complain of headaches or stomachaches when he/she is not physically ill?
L111	L111. Does the child become upset when you are not with him/her?
L112	L112. Does the child become very shy, afraid, or upset around strangers, even when you're with him/her?
L113	L113. Does the child cling excessively to his/her caregiver, even in a safe setting?
L114	L114. Can the child sit still when asked to by an adult (e.g., for two minutes)?
L115	L115. Does the child cry or whine when he/she is made to wait for something he/she wants (e.g., toy or food)?
L116	L116. Does the child often kick, bite, or hit other children or adults?
L117	L117. Does the child become extremely withdrawn or shy in new situations?
end_survey	End of Survey
