# Supplementary material for: Integrated child nutrition, parenting, and health intervention in rural Liberia: A mixed-methods feasibility study
Source: PLoS One. 2024 Dec 13;19(12):e0311486. doi: 10.1371/journal.pone.0311486 (PMC11642910; doi:10.1371/journal.pone.0311486)
Supplement: S2 File — (XLSX) [file pone.0311486.s010.xlsx]

## Sheet: Database
today	EL_interviewdate	EL_child_gender	EL_town	EL_UID	feed_egg	egg_times	egg_amount	egg_prep	egg_prep_spec	egg_shared	egg_shared_who	egg_shared_who/1	egg_shared_who/2	egg_shared_who/3	egg_shared_who/4	egg_shared_who/5	egg_shared_who/77	egg_shared_spec	egg_why_not	egg_why_not_spec	feed_fish	fish_times	fish_amount	fish_prep	fish_prep_specify	fish_acceptable	fish_shared	fish_shared_who	fish_shared_who/1	fish_shared_who/2	fish_shared_who/3	fish_shared_who/4	fish_shared_who/5	fish_shared_who/77	fish_shared_speficy	fish_why_not	fish_why_not_specify	sessions_attd	sessions_attd_more	sessions_msg	sessions_msg_recall	sessions_msg_recall/1	sessions_msg_recall/2	sessions_msg_recall/3	sessions_msg_recall/4	sessions_msg_recall/5	sessions_msg_recall/88	sessions_msg_specify	feedanimal_msg
2022-03-22	2022-03-22	2	1	HH005	1	7	2	88	Mix everything together with the fufu dust	1											1	7	1	1		1	1											3	3	1	1 2 3 4 5	1	1	1	1	1	0		1
2022-03-22	2022-03-22	1	1	HH006	1	7	2	88	Mix bonnie with the rice and fried the and mix all together	1											1	7	3	88	I wash my hands first,than I pick all the bone from the fish and beat it in mortal and saft it than stir it with the food and cook it and after than feed my child with it	1	1											4	3	1	1 2 3 4 5	1	1	1	1	1	0		1
2022-03-22	2022-03-22	1	1	HH034	1	7	2	88	I cooked the fish and egg mix with eddos	1											1	7	2	88	I removed all bones from the fish before mix it with the and egg and eddos	1	1											3	3	1	1 2 3 4 5	1	1	1	1	1	0		1
2022-03-22	2022-03-22	2	1	HH014	1	3	2	1		1											1	3	2	1		1	1											3	3	1	1 2 4 3 5	1	1	1	1	1	0		1
2022-03-22	2022-03-22	2	1	HH003	1	3	2	2		1											1	2	2	1		1	1											4	3	1	3 1 5 2 4	1	1	1	1	1	0		1
2022-03-22	2022-03-22	1	1	HH015	1	3	2	1		1											1	2	2	1		1	1											4	3	1	1 2 3 4 5	1	1	1	1	1	0		1
2022-03-22	2022-03-22	2	1	HH035	1	3	2	1		1											1	2	2	88	put in dry rice for the child to eat	1	1											4	3	1	2 3 5 4 1	1	1	1	1	1	0		1
2022-03-22	2022-03-22	2	1	HH008	1	3	2	1		1											1	2	2	88	cook the fish with rice	1	1											3	3	1	5 4 3 2 1	1	1	1	1	1	0		1
2022-03-22	2022-03-22	2	1	HH010	1	3	2	2		1											1	3	2	1		1	1											3	3	1	1 2 3 4 5	1	1	1	1	1	0		1
2022-03-22	2022-03-22	1	1	HH004	1	7	2	1		1											1	7	1	1		1	1											3	3	1	1 2 3 4 5	1	1	1	1	1	0		1
2022-03-22	2022-03-22	1	1	HH033	1	7	2	2		1											1	7	1	1		1	1											2	3	1	1 2 3 4 5	1	1	1	1	1	0		1
2022-03-22	2022-03-22	1	1	HH001	1	7	2	1		1											1	7	1	1		1	1											2	3	1	1 2 3 4 5	1	1	1	1	1	0		1
2022-03-22	2022-03-22	2	1	HH031	1	3	2	88	Mixed the egg with fufu	1											1	3	1	1		1	1											2	3	1	1 2 3 4 5	1	1	1	1	1	0		1
2022-03-22	2022-03-22	1	1	HH032	1	3	2	88	Mix with fufu	1											1	3	3	1		1	1											3	3	1	1 2 3 4 5	1	1	1	1	1	0		1
2022-03-23	2022-03-23	1	2	HH029	1	7	2	88	Fried sometime boiled	1											1	7	3	88	Cook with food	1	1											4	3	1	1 2 3 4	1	1	1	1	0	0		0
2022-03-23	2022-03-23	1	2	HH025	1	2	2	2		1											1	2	1	1		1	1											2	3	1	1 2 3 4 5	1	1	1	1	1	0		1
2022-03-23	2022-03-23	2	2	HH023	1	1	2	2		1											1	2	1	1		1	1											3	3	1	1 2 3 4 5	1	1	1	1	1	0		1
2022-03-23	2022-03-23	2	2	HH030	1	2	2	2		1											1	2	2	88	I can mixed the fish in rice and feed my child with the it	1	1											3	3	1	3 2 1 4 5	1	1	1	1	1	0		1
2022-03-23	2022-03-23	2	2	HH019	1	1	2	2		1											1	2	2	88	put the fish in rice and feed my child with it	1	1											3	3	1	5 4 3 2 1	1	1	1	1	1	0		1
2022-03-23	2022-03-23	1	2	HH021	1	3	2	2		1											1	3	2	88	I mixed the fish in rice and feed my child with it	1	1											2	3	1	3 5 4 2 1	1	1	1	1	1	0		1
2022-03-23	2022-03-23	1	2	HH020	1	3	2	2		1											1	3	2	88	mixed the fish in rice and feed my child with it	1	1											2	3	1	4 3 1 2 5	1	1	1	1	1	0		1
2022-03-23	2022-03-23	2	2	HH016	1	3	2	1		1											1	3	3	88	Mix it with any food the child will eat.	1	1											3	3	1	5 4 2 1 3	1	1	1	1	1	0		1
2022-03-24	2022-03-24	2	2	HH022	1	3	2	2		1											1	3	2	88	Cook it with the soup and feed my child with it	1	1											3	3	1	1 2 3 4 5	1	1	1	1	1	0		1
2022-03-24	2022-03-24	2	2	HH018	1	3	2	2		1											1	3	2	88	Mixed the fish with the cook rice and feed my child with it	1	1											2	3	1	1 2 3 4 5	1	1	1	1	1	0		1
2022-03-24	2022-03-24	1	2	HH017	1	3	2	1		1											1	3	2	88	Mixed the fish with rice and feed my child with it	1	1											3	3	1	1 2 3 4 5	1	1	1	1	1	0		1
2022-03-24	2022-03-24	1	2	HH028	1	3	2	1		1											1	3	2	88	Mixed the fish with rice and feed my child with it	1	1											3	3	1	1 2 3 4 5	1	1	1	1	1	0		1
2022-03-24	2022-03-24	1	2	HH024	1	2	2	2		1											1	3	1	1		1	1											2	3	1	1 2 3 4 5	1	1	1	1	1	0		1
2022-03-24	2022-03-24	1	2	HH028	1	3	2	2		1											1	3	1	1		1	1											1	3	0									1
2022-03-24	2022-03-24	1	2	HH026	1	3	2	2		1											1	3	1	1		1	1											3	3	1	1 2 3 4 5	1	1	1	1	1	0		1
[truncated: 112 more columns]

## Sheet: Dictionary
name	label
start
end
today
NN	(NN) Respondent Information
EL_interviewdate	Interview Date
EL_caregiver_name	Caregiver's First and Last Name
EL_caregiver_dob	Caregiver's Date of Birth
EL_caregiver_age	Caregiver's Age
EL_caregiver_age_disp	Caregiver's Age: ${EL_caregiver_age}
child_info	Child's Information
EL_child_name	Child's First and Last Name
EL_child_dob	Child's Date of Birth
EL_child_age	Child's Age
EL_child_age_disp	Child's Age: ${EL_child_age}
EL_child_gender	Child's Gender
other_info	Other Information
EL_town	Town Name
EL_UID	Unique Identification Number (UID)
Nutrition	(N) Nutrition
feed_egg	N3. In the past week, did you feed your child at least one of the eggs provided?
egg_times	N4. In the past week, how many times did you feed your child the eggs provided?
egg_amount	N5. Typically, how much of the egg did your child eat each time you fed them an egg?
egg_prep	N6. Typically, how did you prepare the egg for your child?
egg_prep_spec	Specify preparation
egg_shared	N7. How often was the egg provided for your child shared with others?
egg_shared_who	N8. Who was the egg shared with?
egg_shared_spec	Specify who egg was shared with
egg_why_not	N9. Why did you not feed any of the eggs provided to your child?
egg_why_not_spec	Specify why no eggs given
feed_fish	N10. In the past week, did you feed your child the fish provided?
fish_times	N11. In the past week, how many times did you feed your child the fish provided?
fish_amount	N12. Typically, how much of the fish (in pieces) did your child eat each time you fed them fish?
fish_prep	N13. Typically, how did you prepare the fish for your child?
fish_prep_specify	Specify preparation
fish_acceptable	N14. Was the type of fish acceptable?
fish_shared	N15. How often was the fish provided for your child shared with others?
fish_shared_who	N16. Who was the fish shared with?
fish_shared_speficy	Specify who fish was shared with
fish_why_not	N17. Why did you not feed any of the fish provided to your child?
fish_why_not_specify	Specify why no fish given
Parenting	(N) Parenting
sessions_attd	N18. Over the past month, you were invited to attend meetings with community health assistants and other caregivers to support your child’s development. How many session did you attend?
sessions_attd_more	N19. If you had the opportunity to attend more meetings similar to these, would you be interested?
sessions_msg	N20. Over the past month, you were asked to attend two meetings to discuss your child’s development. Do you recall any of the messages you received as part of the two sessions?
sessions_msg_recall	N21. What messages do you recall receiving?
sessions_msg_specify	Specify message(s) recalled
feedanimal_msg	N22. [Whether or not this one was recalled] One of the messages was about feeding your child: Feed your child animal-source foods, 3 meals + 2 snacks, 4 to 8 handfuls of cooked food at each meal. Were you able to do any of these in the past month?
feedanimal_able	N23. Which were you able to do?
feedanimal_difficult	N24. Were there some that were too difficult to do?
feedanimal_difficult_specify	N25. Which were too difficult to do?
washhands_msg	N26. [Whether or not this one was recalled] One of the messages was about parents wash their own and children’s hands with soap and water before touching food and after latrine use. Were you able to do this in the past month?
washhands_difficult	N27. Was this difficult to do?
play_msg	N28.[Whether or not this one was recalled] One of the messages was about providing your child with a variety of stimulating play objects. Were you able to do this in the past month?
play_msg_difficult	N29. Were there some that were too difficult to do?
play_msg_difficult_specify	N30. Which were too difficult to do?
childtalk_msg	N31. [Whether or not this one was recalled] One of the messages was about parents talk and sing with children, watch and listen to their child’s sounds. Were you able to do this in the past month?
childtalk_msg_difficult	N32. Were there some that were too difficult to do?
childtalk_msg_difficult_specify	N33. Which were too difficult to do?
respect_msg	N34. [whether or not this one was recalled] One of the messages was about parents show love and respect for themselves, their children and their partner. Were you able to do this in the past month?
respect_msg_difficult	N35. Was this difficult to do?
sessions_not_attd	N36. Why did you not attend any of these meetings?
sessions_not_attd_specify	Specify why no attendance to meetings
O	(O) Impact of COVID-19
satisfaction	CAREGIVER LIFE SATISFACTION
covid_start	O1. Since the start of the COVID-19 pandemic, would you say that your life has overall improved, stayed the same, or worsened?
yearlater_expect	O2. A year from now, do you expect that your life will be better, worse, or the same?
physicalhealth	CAREGIVER PHYSICAL HEALTH AND NUTRITION
instructionsO1	Instructions: After I read each statement, please tell me how each of the following has changed since the start of the COVID-19 pandemic.
change_physicalhealth	O3. Physical health
change_illnessfreq	O4. Illness frequency
change_weight	O5. Weight
change_physicalactivity	O6. Physical activity
change_sleep	O7. Sleep
routines	ROUTINES AND RESPONSIBILITIES
instructionsO2	Instructions: After I read each statement, please tell me how each of the following has changed since the start of the COVID-19 pandemic.
change_childcare	O8. Amount/quantity of childcare responsibilities
change_attentiveness	O9. Responsiveness and attentiveness towards your child
change_playactivities	O10. Amount/quantity of play activities with your child (e.g., playing, reading, singing, drawing)
change_temperwchild	O11. Temper with your child
change_discipline	O12. Harshness of discipline of your child (e.g., hitting, slapping, pushing, ignoring, calling names)
economic	ECONOMIC CIRCUMSTANCES
income_loss	O13. Have you or anyone else in the household lost income or salary since the start of the global pandemic?
income_decrease	O14. Have you or anyone else in the household seen their income or salary decrease since the start of the global pandemic?
work_lost	O15. Have you or anyone else in the household lost work or had to reduce the number of work hours since the start of the global pandemic?
school_left	O16. Have you or anyone else in the household left school and not been able to return since the start of the global pandemic?
sick_afford_treatment	O17. Have you or anyone else in the household stayed sick for long because you could not afford health treatment?
household_borrows	O18. How has the amount/quantity the household borrows changed (e.g., from family, friends, neighbours, formal or informal financial institutions)?
food	FOOD SECURITY
instructionsO3	Instructions: After I read each statement, please tell me how each of the following has changed since the start of the COVID-19 pandemic.
change_payfood	O19. Ability to find and pay for food
change_foodavailablehome	O20. Availability of foods at home
change_foodavailablemarket	O21. Availability of foods at the market
change_foodprice	O22. Price of foods
change_foodquality	O23. Quality of foods
child	CHILD HEALTH, NUTRITION, AND DEVELOPMENT
loss_of_parent	O24. Since the start of the pandemic, has your child experienced loss of a caregiver or parent?
sickness_of_parent	O25. Since the start of the pandemic, has your child experienced sickness of a caregiver or parent?
development	CHILD DEVELOPMENT
instructionsO4	Instructions: After I read each statement, please tell me how each of the following has changed since the start of the COVID-19 pandemic.
behaviour_prob	O26. Behaviour problems
emotional_diff	O27. Emotional difficulties
childhealth	CHILD HEALTH
child_physicalhealth	O28. Physical health
child_illnessfreq	O29. Illness frequency
child_weight	O30. Weight
child_physicalactivity	O31. Physical activity
child_playoutside	O32. Amount of time child plays outside
child_playothers	O33. Amount of time child plays with other children, siblings, or family members
child_sleep	O34. Sleep
nutrition	CHILD NUTRITION
child_amt_food	O35. Amount/quantity of food
child_quality_food	O36. Variety/quality of food
breastfeeding	BREASTFEEDING
child_born_covid	O37. Was your child born during the COVID-19 pandemic?
child_breastfeeding	O38. Is your child currently breastfed?
breastfeeding_safe	O39. Do you think breastfeeding in the time of the COVID-19 pandemic is safe?
breastfeeding_safe_infogiven	O40. Did the nurses at the health facility provide you and your partner with any information about breastfeeding and COVID-19?
risk	RISK MITIGATION
covid_real	O41. Do you believe the COVID-19 pandemic is real?
covid_response	O42. Since the start of COVID-19 pandemic, what, if anything, have you done to prepare for, or respond to the emergency?
covid_response_specify	Specify other preparations
covid_isolate	O43. If someone in your family got sick with COVID-19, will you be able to isolate at home?
covid_socialdistance	O44. In public places, are you able to socially distance from other people, i.e., keep at least 2 meters away from people who are not members of your household?
sanitizer_soap	O45. Are you able to find and obtain soap or hand sanitizer for yourself and your family?
access_cleanwater	O46. Do you have access to clean water for handwashing in your compound?
covid_test	O47. If you needed to, do you think you would be able to find and obtain a COVID-19 test?
movingfor	MOVING FORWARD
covid_vaccine	O48. When a COVID-19 vaccine becomes available in your community, would you and your family get immunized?
covid_vaccine_why	049. Why/why not?
